# Supplementary material for: Next generation phenotyping using narrative reports in a rare disease clinical data warehouse
Source: Orphanet J Rare Dis. 2018 May 31;13:85. doi: 10.1186/s13023-018-0830-6 (PMC5984368; doi:10.1186/s13023-018-0830-6)
Supplement: Supplementary file 1 — Extracted phenotypical concepts per cohort. For each cohort, we list the top50 concepts ranked by Frequency and TF-IDF. The first column is the UMLS code of the phenotypical concepts, the second column is the French preferred terms, the third column is the English preferred terms, the fourth column is the frequencies score (FREQ), the fifth column is the TF-IDF score, the sixth column is the rank of the concept sorted by the frequency score, the seventh column is the rank of the concept sorted by the TF-IDF score and the eighth column is the expert evaluation (1: relevant concept, 0: none relevant concept). (XLS 93 kb) [file 13023_2018_830_MOESM1_ESM.xls]

## Sheet: SILVER RUSSEL
Concept_code	concept str fr	Concept _str eng	FREQ (%)	TFIDF	Rank by Freq	Rank by TFIDF	Expert evaluation
C0175693	syndrome de silver	Russell-Silver syndrome	98	18.7831	1	1	1
C0015934	RCIU	Fetal Growth Retardation	52	4.984	2	4	1
C0011334	cavite	Dental caries	48	0.6706	3	48	0
C0015544	Retard de croissance	Failure to Thrive	34	2.438	5	12	1
C0017168	reflux gastro oesophagien	Gastroesophageal reflux disease	34	3.1872	4	9	1
C0000768	Malformation	Congenital Abnormality	32	0.2183	6	192	0
C0043094	Prise de poids	Weight Gain	30	1.0253	7	28	0
C0349588	Petite taille	Short stature	26	0.7884	10	42	0
C1720791	nutrition	Nutritional Physiological Phenomena	26	9.4131	8	2	1
C3845829	administrative	Administrative	26	0.5129	9	69	0
C0015230	eruption	Exanthema	24	0.3887	13	107	0
C0085639	Chute	Falls	24	0.3754	14	114	0
C0231197	Tolerance	Physiologic tolerance	24	1.4543	12	15	1
C0232483	reflux	Reflux	24	1.1963	11	23	1
C0020564	hypertrophie	Hypertrophy	22	0.8852	15	34	1
C0042963	vomissement	Vomiting	22	0.5832	17	55	1
C0265205	drs	Robinow Syndrome	22	1.0311	16	27	0
C0006318	bruits	bruit	20	0.5255	18	67	0
C0040433	encombrement dentaire	Tooth Crowding	20	0.8732	19	36	0
C2825055	Recidive	Recurrence (disease attribute)	20	0.4595	20	80	0
C0002453	Amenorrhee	Amenorrhea	18	0.3142	26	137	0
C0035353	retrognathisme	Congenital retrognathism	18	0.5992	25	53	0
C0086972	separee	Separated from cohabitee	18	0.5943	21	54	0
C0542346	Bouton	Pimples	18	3.5082	23	8	0
C1866260	cgh	Peroxisome Biogenesis Disorder, Complementation Group H	18	0.6106	22	51	1
C2004491	Cicatrice	Cicatrix	18	0.9877	24	32	0
C0009443	rhinite	Common Cold	16	0.4826	31	74	0
C0009806	Constipation	Constipation	16	0.8188	29	38	0
C0011991	Diarrhee	Diarrhea	16	0.5547	34	63	0
C0015967	Fievre	Fever	16	0.4396	28	88	0
C0017160	gastroenterite	Gastroenteritis	16	0.3128	27	139	0
C0020517	allergie	Hypersensitivity	16	0.2311	30	185	0
C0026827	HYPOTONIE	Muscle hypotonia	16	1.1596	33	25	1
C0027497	nausees	Nausea	16	1.4332	32	19	0
C1336751	plat	Thyroid Hyalinizing Trabecular Adenoma	16	0.4331	35	94	0
C0010200	Toux	Coughing	14	0.36	36	121	0
C0015672	Fatigue	Fatigue	14	0.4356	43	91	0
C0029877	Otite	Ear Inflammation	14	0.6752	47	46	0
C0034011	Puberte	Puberty	14	0.6875	44	45	1
C0221512	Douleurs abdominales	Stomach ache	14	0.7324	40	44	0
C0232605	regurgitations	Regurgitates after swallowing	14	0.3845	45	110	1
C0338976	arriere	Educationally subnormal	14	0.3611	37	118	0
C0596002	reflexes	Observation of reflex	14	0.2987	48	146	0
C1254042	maturation	Anatomical maturation	14	0.2399	39	176	0
C1698630	Virose	Virosis	14	0.3448	42	126	0
C1862103	bdc	Brachydactyly type C	14	0.4823	41	75	0
C1868886	retard staturoponderal	Staturo-ponderal retardation	14	0.4692	46	78	1
C4042784	troubles alimentaires	Feeding and Eating Disorders	14	0.6526	38	50	1
C0021294	premature	Infant, Premature	12	1.0356	57	26	0
C0037315	syndrome d apnee du sommeil	Sleep Apnea Syndromes	12	0.8595	55	37	0
C0042282	valgus	Valgus deformity	12	0.3035	51	145	0
C0271829	pds	Pendred's syndrome	12	0.5789	50	56	1
C1707446	cch	Columnar Cell Hyperplasia of the Breast	12	2.188	49	13	0
C0003578	Apnee	Apnea	10	0.9895	84	31	0
C0013274	Canal arteriel	Patent ductus arteriosus	10	0.674	81	47	0
C0019080	hemorragie	Hemorrhage	10	1.1943	78	24	0
C0424589	energy	Vitality	10	2.5977	73	11	0
C0520679	SAOS	Sleep Apnea, Obstructive	10	0.8168	88	39	0
C0700124	dilatation	Dilated	10	1.4367	87	18	0
C0013288	Dumping syndrome	Dumping Syndrome	8	0.8807	111	35	0
C0235546	Hypopnee	Hypopnoea	8	1.0055	98	30	0
C0031900	sequence de pierre robin	Pierre Robin Syndrome	6	4.8812	180	5	0
C1611186	mesentere commun	Mesenterium commune	6	2.8509	173	10	0
C0018818	civ	Ventricular Septal Defects	4	1.3226	221	21	0
C0019841	ppc	Classical Swine Fever	4	0.6673	240	49	0
C0262617	Hernie inguinale droite	Right inguinal hernia	4	0.9609	261	33	0
C0848558	Hypospade	Hypospadias	4	1.0093	286	29	0
C1306503	hernie ombilicale	Congenital exomphalos	4	4.4245	212	6	0
C0014867	Varices oesophagiennes	Esophageal Varices	2	3.7039	631	7	0
C0018920	cavernome	Hemangioma, Cavernous	2	6.3574	541	3	0
C0020541	Hypertension portale	Hypertension, Portal	2	2.0528	384	14	0
C0025222	Melena	Melena	2	1.3935	620	20	0
C0027709	Nephrocalcinose	Nephrocalcinosis	2	0.8158	371	40	0
C0034194	Stenose du pylore	Pyloric Stenosis	2	1.4452	490	17	0
C0035067	Stenose de l artere renale	Renal Artery Stenosis	2	0.8019	531	41	0
C0038002	Splenomegalie	Splenomegaly	2	1.2112	416	22	0
C0042345	varices	Varicosity	2	1.4538	608	16	0
C0940117	varices oesophagiennes de grade ii	Grade II esophageal varices	2	0.7689	573	43	0

## Sheet: DOCK8 DEFICIENCY
Concept_code	concept str fr	Concept _str eng	FREQ (%)	TFIDF	Rank by Freq	Rank by TFIDF	Expert evaluation
C0021051	deficit immunitaire	Immunologic Deficiency Syndromes	86.6667	8.4126	1	1	1
C0024312	Lymphopenie	Lymphopenia	86.6667	4.0695	2	5	1
C0013595	Eczema	Eczema	80	1.936	3	14	1
C0011615	Dermatite atopique	Dermatitis, Atopic	73.3333	2.0305	4	13	1
C0020517	allergie	Hypersensitivity	73.3333	0.6332	6	72	1
C0024115	Pneumopathie	Lung diseases	73.3333	1.0663	5	34	1
C0033774	Prurit	Pruritus	73.3333	3.4522	7	9	1
C0006318	bruits	bruit	66.6667	1.6203	9	17	0
C0010200	Toux	Coughing	66.6667	1.1837	8	28	1
C0015967	Fievre	Fever	66.6667	1.1213	14	32	1
C0259817	Xerose	Xerosis	66.6667	2.0758	10	12	1
C0442886	surinfections	Secondary Infections	66.6667	3.8708	12	6	1
C0497156	Adenopathie	Lymphadenopathy	66.6667	1.8755	13	15	1
C3714514	infections	Infection	66.6667	3.7251	11	7	1
C0004096	Asthme	Asthma	60	0.7433	15	59	1
C0009450	infection	Communicable Diseases	60	0.4359	18	110	1
C0029877	Otite	Ear Inflammation	60	0.3218	16	139	1
C3665596	verrues	Warts	60	3.7224	17	8	1
C0005758	vesicule	Bulla	53.3333	0.5018	27	92	1
C0011334	cavite	Dental caries	53.3333	0.6119	20	76	0
C0011991	Diarrhee	Diarrhea	53.3333	1.1183	22	33	1
C0015230	eruption	Exanthema	53.3333	0.301	23	146	1
C0023653	lichenification	Lichenification	53.3333	0.7807	26	52	1
C0032371	Polio	Poliomyelitis	53.3333	0.4823	25	97	0
C0034642	crepitants	Rales	53.3333	0.6238	19	73	1
C0745091	Hypereosinophilie	Hypereosinophilia	53.3333	1.225	24	26	1
C1171258	complications	Complication Aspects	53.3333	0.5292	21	82	1
C0006267	dilatation des bronches	Bronchiectasis	46.6667	1.5742	29	18	1
C0021400	Grippe	Influenza	46.6667	0.4031	28	116	0
C0033771	Prurigo	Prurigo	46.6667	4.3139	31	4	1
C0038826	Surinfection	Superinfection	46.6667	1.4812	34	21	1
C0042769	infection virale	Virus Diseases	46.6667	0.4425	33	106	1
C0231197	Tolerance	Physiologic tolerance	46.6667	0.4077	30	113	0
C0243026	sepsis	Sepsis	46.6667	0.8192	32	49	1
C0392707	atopique	Atopy	46.6667	0.8544	35	46	1
C0857512	Hyper IgE	Hyper IgE	46.6667	0.9723	37	38	1
C2004491	Cicatrice	Cicatrix	46.6667	0.191	36	211	0
C0008049	Varicelle	Chickenpox	40	0.9038	41	44	1
C0009443	rhinite	Common Cold	40	0.3258	39	136	1
C0012546	Diphterie	Diphtheria	40	0.3353	46	131	0
C0013274	Canal arteriel	Patent ductus arteriosus	40	0.292	44	149	0
C0013404	dyspnee	Dyspnea	40	0.1611	38	240	1
C0014457	Eosinophilie	Eosinophilia	40	0.4954	47	93	1
C0019348	Herpes	Herpes Simplex Infections	40	0.9661	51	39	1
C0021099	Impetigo	Impetigo	40	0.3035	45	145	0
C0035243	infection respiratoire	Respiratory Tract Infections	40	0.4453	43	104	1
C0036572	crises	Seizures	40	0.4056	42	115	0
C0039614	Tetanos	Tetanus	40	0.7423	48	60	0
C0684320	regression	Disease regression	40	0.6065	40	77	0
C1514892	resistance	Resistance Process	40	1.1626	50	29	0
C3887645	syndrome de job-buckley	Job Syndrome	40	1.2932	49	25	0
C0019209	Hepatomegalie	Hepatomegaly	33.3333	1.0072	65	35	0
C0026393	molluscum contagiosum	Molluscum Contagiosum	33.3333	7.0424	57	2	1
C0041582	ulceration	Ulcer	33.3333	3.2421	68	10	1
C0008767	cicatrisation	Cicatrization	26.6667	1.5296	102	20	0
C0021807	Intertrigo	Intertrigo	26.6667	0.8434	103	48	1
C0149777	ABCES CUTANE	Abscess of skin AND/OR subcutaneous tissue	26.6667	1.1214	74	31	1
C0376379	Gingivostomatite herpetique	Gingivostomatitis, Herpetic	26.6667	0.8487	79	47	1
C0558362	Pansinusite	Pansinusitis	26.6667	1.3815	97	23	1
C1720791	nutrition	Nutritional Physiological Phenomena	26.6667	1.1992	92	27	0
C0000833	Abces	Abscess	20	1.549	139	19	1
C0037278	infection cutanee	Skin Diseases, Infectious	20	0.9519	126	41	1
C0276262	verrues planes	Verruca plana	20	5.3815	130	3	1
C0042548	verrues plantaires	Plantar wart	13.3333	1.3863	190	22	1
C0043388	pian	Yaws	13.3333	1.3505	257	24	0
C0241266	Abces sous-cutane	Subcutaneous Abscess	13.3333	0.9135	214	43	1
C0302180	condylomes	Condyloma	13.3333	1.1462	171	30	1
C0542200	agitation	Restlessness (phenothiazine)	13.3333	1.005	206	36	0
C3887488	depigmentation	Skin depigmented	13.3333	1.8336	231	16	0
C0003469	trouble anxieux	Anxiety Disorders	6.6667	0.8844	471	45	0
C0014038	Encephalite	Encephalitis	6.6667	0.9642	413	40	1
C0014522	epidermodysplasie verruciforme	Epidermodysplasia Verruciformis	6.6667	0.9383	318	42	1
C0024110	abces pulmonaire	Lung Abscess	6.6667	0.7933	454	51	1
C0027121	Myosite	Myositis	6.6667	0.8109	372	50	0
C0086133	Syndrome depressif	Depressive Syndrome	6.6667	0.9746	487	37	0
C0333160	pneumatocele	pneumatocele	6.6667	2.232	307	11	0

## Sheet: LOWE
Concept_code	concept str fr	Concept _str eng	FREQ (%)	TFIDF	Rank by Freq	Rank by TFIDF	Expert evaluation
C0028860	Syndrome de Lowe	Oculocerebrorenal Syndrome	100	54.0734	1	1	1
C0033687	Proteinurie	Proteinuria	73.913	5.8175	2	2	1
C0086543	Cataracte	Cataract	69.5652	4.1752	3	6	1
C0042075	renal	Urologic Diseases	65.2174	1.5712	4	20	1
C0027709	Nephrocalcinose	Nephrocalcinosis	60.8696	5.4427	6	3	1
C0151747	tubulopathie	Renal tubular disorder	60.8696	5.2842	5	4	1
C1272641	tension arterielle	Systemic arterial pressure	60.8696	2.6507	7	10	0
C0011175	Deshydratation	Dehydration	56.5217	1.812	8	18	1
C0009691	CATARACTE CONGENITALE	Congenital cataract	52.1739	4.3707	10	5	1
C0020438	Hypercalciurie	Hypercalciuria	52.1739	2.2507	9	14	1
C0015544	Retard de croissance	Failure to Thrive	47.8261	1.0009	12	38	1
C0026827	HYPOTONIE	Muscle hypotonia	47.8261	2.0345	11	16	1
C0151579	CRISTALLURIE	Crystalluria	43.4783	3.154	13	7	1
C0006318	bruits	bruit	39.1304	0.4418	18	81	0
C0009806	Constipation	Constipation	39.1304	1.6111	21	19	1
C0036439	Scoliose	Scoliosis, unspecified	39.1304	1.4575	19	23	1
C0036572	crises	Seizures	39.1304	2.4537	20	11	1
C0302142	deformation	Deformity	39.1304	1.053	14	35	1
C0751746	anomalies du transport des acides amines	Amino Acid Transport Disorders, Inborn	39.1304	2.4076	16	13	1
C1306580	Demineralisation	Bone mass decreased	39.1304	1.4072	15	24	1
C1709781	pal	Pyothorax-Associated Lymphoma	39.1304	0.6725	17	57	0
C0001925	Albuminurie	Albuminuria	34.7826	0.4002	24	101	1
C0011334	cavite	Dental caries	34.7826	0.4078	27	95	0
C0022658	nephropathie	Kidney Diseases	34.7826	0.2238	25	170	1
C0424230	Retard psychomoteur	Motor retardation	34.7826	1.4621	22	22	1
C0730345	Microalbuminurie	Microalbuminuria	34.7826	1.1572	26	32	1
C1565489	Insuffisance renale	Renal Insufficiency	34.7826	0.605	23	62	1
C0001122	Acidose	Acidosis	30.4348	0.9397	34	41	1
C0002871	Anemie	Anemia	30.4348	0.6394	33	59	1
C0010709	Kyste	Cyst	30.4348	0.6198	37	61	1
C0017601	Glaucome	Glaucoma	30.4348	2.6862	31	9	1
C0023869	Lithiase	Lithiasis	30.4348	2.449	32	12	1
C0025362	retard mental	Mental Retardation	30.4348	0.7742	39	47	1
C0030193	Douleur	Pain	30.4348	0.4095	35	91	0
C0085631	agite	Agitation	30.4348	0.3797	29	106	1
C0235108	Tension	Feeling tense	30.4348	0.3193	30	124	0
C0349588	Petite taille	Short stature	30.4348	0.9025	28	44	1
C0542200	agitation	Restlessness (phenothiazine)	30.4348	1.3479	36	27	1
C1171258	complications	Complication Aspects	30.4348	0.6645	38	58	0
C0011991	Diarrhee	Diarrhea	26.087	0.4242	43	88	0
C0020517	allergie	Hypersensitivity	26.087	0.5025	48	72	0
C0022821	Cyphose	Kyphosis deformity of spine	26.087	0.4527	49	80	0
C0035579	hypovitaminose d	Rickets	26.087	1.2138	47	30	1
C0043094	Prise de poids	Weight Gain	26.087	0.292	44	133	0
C0085632	Apathie	Apathy	26.087	1.0785	45	33	0
C0271829	pds	Pendred's syndrome	26.087	0.5534	42	66	0
C0596002	reflexes	Observation of reflex	26.087	0.2652	41	147	0
C0600502	troubles de l hemostase	Vascular Hemostatic Disorders	26.087	0.6958	46	56	1
C1533591	depots calciques	Calcification	26.087	0.7358	40	50	1
C0010417	ectopie testiculaire	Cryptorchidism	21.7391	1.0065	65	37	0
C0014544	EPILEPSIE	Epilepsy	21.7391	0.8719	63	45	1
C0022661	insuffisance renale chronique	Kidney Failure, Chronic	21.7391	2.7238	51	8	1
C0040034	thrombopenie	Thrombocytopenia	21.7391	1.3369	66	28	0
C0234972	Crises convulsives	Convulsive disorder	21.7391	0.4903	50	73	1
C1720791	nutrition	Nutritional Physiological Phenomena	21.7391	2.1427	57	15	0
C0004930	troubles du comportement	Behavior Disorders	17.3913	0.9255	74	42	1
C0238621	aminoacidurie	Aminoaciduria	17.3913	0.9747	91	40	1
C3887650	osteomalacie	Adult Rickets	17.3913	1.2426	90	29	1
C0001807	agressivite	Aggressive behavior	13.0435	1.0111	106	36	1
C0015624	Syndrome de Fanconi	Fanconi Syndrome	13.0435	1.3856	102	25	1
C0029453	Osteopenie	Osteopenia	13.0435	0.98	136	39	1
C0403447	irc	Chronic Kidney Insufficiency	13.0435	0.9221	127	43	1
C0456909	Cecite	Blind Vision	13.0435	1.4691	100	21	1
C0544755	Genu Varum	Genu varum	13.0435	0.7219	103	51	1
C0424589	energy	Vitality	8.6957	0.745	173	49	0
C0542346	Bouton	Pimples	8.6957	1.3625	186	26	0
C1879328	cecite des deux yeux	Blindness both eyes NOS (disorder)	8.6957	1.0718	178	34	1
C0023798	Lipome	Lipoma	4.3478	1.8878	435	17	1
C0041915	kyste de l ouraque	Urachal Cyst	4.3478	1.1801	369	31	0
C0154254	hypergammaglobulinemie polyclonale	Polyclonal hypergammaglobulinemia	4.3478	0.8271	262	46	0
C0524528	trouble envahissant du developpement	Pervasive Development Disorder	4.3478	0.7504	241	48	1

## Sheet: APDS
Concept_code	concept str fr	Concept _str eng	FREQ (%)	TFIDF	Rank by Freq	Rank by TFIDF	Expert evaluation
C0021051	deficit immunitaire	Immunologic Deficiency Syndromes	100	7.7216	1	4	1
C0009450	infection	Communicable Diseases	82.6087	1.2358	3	22	1
C0024312	Lymphopenie	Lymphopenia	82.6087	4.6792	2	6	1
C0497156	Adenopathie	Lymphadenopathy	78.2609	11.1925	4	1	1
C3714976	apds	ACTIVATED PI3K-DELTA SYNDROME	78.2609	11.1355	5	2	1
C0010200	Toux	Coughing	73.913	1.9089	6	10	1
C0015967	Fievre	Fever	69.5652	0.917	8	37	1
C0029877	Otite	Ear Inflammation	69.5652	1.1537	9	27	1
C0231197	Tolerance	Physiologic tolerance	69.5652	1.6527	7	15	0
C0020507	Hyperplasie	Hyperplasia	65.2174	2.1301	10	8	1
C0006318	bruits	bruit	60.8696	1.3781	11	18	0
C0038002	Splenomegalie	Splenomegaly	60.8696	5.6889	12	5	1
C0005758	vesicule	Bulla	56.5217	0.3327	14	116	0
C0038826	Surinfection	Superinfection	56.5217	1.0497	13	31	1
C0006267	dilatation des bronches	Bronchiectasis	52.1739	1.5341	15	16	1
C0024115	Pneumopathie	Lung diseases	52.1739	0.6011	16	62	1
C2825055	Recidive	Recurrence (disease attribute)	52.1739	0.9669	18	36	1
C4014164	lymphoproliferation	Lymphoproliferation	52.1739	4.4048	17	7	1
C0011334	cavite	Dental caries	47.8261	0.4722	19	80	0
C0011991	Diarrhee	Diarrhea	47.8261	0.5476	20	70	1
C0272236	syndrome hyper igm	Hyperimmunoglobulin M syndrome	47.8261	9.4799	22	3	1
C0684320	regression	Disease regression	47.8261	1.2464	21	21	0
C0009443	rhinite	Common Cold	43.4783	0.6927	28	47	1
C0009763	Conjonctivite	Conjunctivitis	43.4783	1.0387	26	32	1
C0020564	hypertrophie	Hypertrophy	43.4783	0.8755	27	41	1
C0518609	consideration	consideration	43.4783	1.0106	29	33	0
C0919661	Alternance	Heart alternation	43.4783	0.4255	24	87	0
C1171258	complications	Complication Aspects	43.4783	0.6946	23	46	1
C1260880	Rhinorrhee	Rhinorrhea	43.4783	0.9037	25	38	1
C0004144	ATELECTASIE	Atelectasis	39.1304	0.4896	33	75	1
C0034642	crepitants	Rales	39.1304	0.3947	30	97	1
C0040034	thrombopenie	Thrombocytopenia	39.1304	1.8588	34	11	1
C0221512	Douleurs abdominales	Stomach ache	39.1304	0.254	31	141	1
C0221725	encombrement bronchique	Bronchial obstruction	39.1304	0.3356	36	115	1
C0349588	Petite taille	Short stature	39.1304	0.3784	35	102	0
C3714514	infections	Infection	39.1304	0.6286	32	57	1
C0004093	Asthenie	Asthenia	34.7826	0.3366	37	114	1
C0015672	Fatigue	Fatigue	34.7826	0.3973	40	95	1
C0019209	Hepatomegalie	Hepatomegaly	34.7826	0.9795	41	34	1
C0019214	Hepatosplenomegalie	Hepatosplenomegaly	34.7826	1.7038	43	14	1
C0086438	Hypogammaglobulinemie	Hypogammaglobulinemia	34.7826	1.3424	39	19	1
C1258666	Ganglion	Myxoid cyst	34.7826	0.6716	38	52	0
C2004491	Cicatrice	Cicatrix	34.7826	0.2514	42	145	0
C0006277	Bronchite	Bronchitis	30.4348	0.573	50	66	1
C0013404	dyspnee	Dyspnea	30.4348	0.6138	45	61	1
C0019054	Hemolyse	Hemolysis (disorder)	30.4348	0.6706	44	53	1
C0021400	Grippe	Influenza	30.4348	0.4107	46	90	1
C0033687	Proteinurie	Proteinuria	30.4348	1.0631	49	30	0
C0037199	Sinusite	Sinusitis	30.4348	1.1019	47	29	1
C0037315	syndrome d apnee du sommeil	Sleep Apnea Syndromes	30.4348	1.1777	53	25	0
C0155833	Vegetations	Hyperplasia of adenoids	30.4348	0.5843	48	64	1
C0549433	Intervention chirurgicale	Surgical intervention (finding)	30.4348	0.2285	51	160	0
C0004368	auto-immunite	Autoimmune state	26.087	0.8593	69	42	1
C0028778	Obstruction	Obstruction	26.087	0.6869	60	49	1
C0149642	Adenopathie cervicale	Cervical adenitis	26.087	1.8087	66	12	1
C1504555	Adenomegalie	Adenomegaly	26.087	1.2188	62	24	1
C0010201	Toux chronique	Chronic cough	21.7391	0.6852	91	50	1
C0332523	retraction	Retraction (finding)	21.7391	1.1238	77	28	0
C0476273	Detresse respiratoire	Respiratory distress	21.7391	0.9739	82	35	0
C0004096	Asthme	Asthma	17.3913	0.7196	99	45	1
C0027429	Obstruction nasale	Nasal obstruction present finding	17.3913	0.7681	108	44	1
C0019348	Herpes	Herpes Simplex Infections	13.0435	0.6847	137	51	1
C0020676	Hypothyroidie	Hypothyroidism	13.0435	1.2622	195	20	0
C0155145	Conjonctivite chronique	Chronic conjunctivitis	13.0435	1.5194	194	17	1
C0026393	molluscum contagiosum	Molluscum Contagiosum	8.6957	1.1615	240	26	1
C0031256	petechies	Petechiae	8.6957	1.7123	307	13	1
C2939465	Deficit en G6PD	Deficiency of glucose-6-phosphate dehydrogenase	8.6957	0.8224	306	43	0
C4048329	immunosuppression		8.6957	1.2353	223	23	1
C0018021	Goitre	Goiter	4.3478	0.8959	667	40	0
C0030312	Pancytopenie	Pancytopenia	4.3478	0.902	408	39	1
C0396006	stenose pharyngee	Pharyngeal stenosis	4.3478	1.9542	380	9	0
C0854704	anemie hemolytique neonatale	Blood loss anaemia neonatal	4.3478	0.6907	517	48	0

## Sheet: RETT
Concept_code	concept str fr	Concept _str eng	FREQ (%)	TFIDF	Rank by Freq	Rank by TFIDF	Expert evaluation
C0035372	Syndrome de Rett	Rett Syndrome	100	28.8796	1	1	1
C0038273	Stereotypie	Stereotypic Movement Disorder	71.7703	8.0553	2	3	1
C0036572	crises	Seizures	55.0239	8.3697	3	2	1
C0036439	Scoliose	Scoliosis, unspecified	51.1962	6.7078	4	4	1
C0014544	EPILEPSIE	Epilepsy	50.7177	2.9569	5	5	1
C0029456	Osteoporose	Osteoporosis	42.5837	2.7948	6	8	1
C1504405	Syndrome pyramidal	Pyramidal tract dysfunction	42.5837	2.8718	7	7	1
C0003578	Apnee	Apnea	32.5359	2.6671	8	9	1
C0684320	regression	Disease regression	32.5359	1.3216	9	20	1
C0851578	troubles du sommeil	Sleep Disorders	31.1005	1.5244	10	16	1
C0596002	reflexes	Observation of reflex	30.1435	0.899	11	31	0
C0009806	Constipation	Constipation	28.7081	1.5863	12	15	1
C0006325	Bruxisme	Bruxism	28.2297	1.8021	13	13	1
C0232483	reflux	Reflux	27.7512	1.8604	14	12	0
C0017168	reflux gastro oesophagien	Gastroesophageal reflux disease	26.3158	2.8789	16	6	1
C0026827	HYPOTONIE	Muscle hypotonia	26.3158	1.7548	15	14	1
C0013144	endormissement	Drowsiness	25.8373	1.0982	17	25	0
C0020578	Hyperventilation	Hyperventilation	25.8373	2.502	19	11	1
C2830004	Somnolence	Somnolence	25.8373	1.2907	18	22	0
C0022821	Cyphose	Kyphosis deformity of spine	25.3589	1.3864	20	18	1
C0026837	hypertonie	Muscle Rigidity	23.445	1.3029	21	21	1
C0026838	Spasticite	Muscle Spasticity	22.9665	1.4489	22	17	1
C0085639	Chute	Falls	21.5311	0.6277	24	50	0
C0424230	Retard psychomoteur	Motor retardation	21.5311	1.3563	23	19	1
C0542200	agitation	Restlessness (phenothiazine)	21.0526	1.0346	25	27	1
C0042282	valgus	Valgus deformity	20.0957	0.7414	27	38	1
C0085584	encephalopathie	Encephalopathies	20.0957	2.596	26	10	1
C0006318	bruits	bruit	19.6172	0.6402	28	47	0
C0332523	retraction	Retraction (finding)	18.6603	0.4984	30	59	1
C0494475	crises tonicocloniques	Tonic - clonic seizures	18.6603	1.2407	29	23	1
C0004930	troubles du comportement	Behavior Disorders	17.2249	0.8859	31	32	1
C0015967	Fievre	Fever	16.7464	0.9338	32	30	0
C0043094	Prise de poids	Weight Gain	16.2679	0.5218	33	57	0
C0030193	Douleur	Pain	15.7895	0.4345	34	72	1
C0010520	Cyanose	Cyanosis	14.8325	0.6315	35	48	1
C0027066	Myoclonie	Myoclonus	14.3541	1.0983	36	24	1
C0016204	Gaz	Flatulence	13.8756	0.63	37	49	0
C1720791	nutrition	Nutritional Physiological Phenomena	13.8756	0.7671	38	36	0
C0010200	Toux	Coughing	13.3971	0.6436	39	45	0
C0013132	bavage	Drooling	12.9187	0.5155	41	58	1
C0015672	Fatigue	Fatigue	12.9187	0.3393	40	93	0
C0035203	Respiration	Respiration	12.9187	0.4123	42	77	0
C0302142	deformation	Deformity	12.9187	0.6959	43	40	0
C1510417	marche apraxique	Gait Apraxia	12.9187	1.0962	44	26	1
C0338976	arriere	Educationally subnormal	12.4402	0.5753	46	52	0
C0522336	Revulsion oculaire	Eye rolling	12.4402	0.6659	47	44	1
C2825055	Recidive	Recurrence (disease attribute)	12.4402	0.4818	45	64	0
C0020517	allergie	Hypersensitivity	11.4833	0.2761	51	120	0
C0231197	Tolerance	Physiologic tolerance	11.4833	0.4301	48	74	0
C0235195	Sedation	Sedated state	11.4833	0.4952	49	60	0
C2004491	Cicatrice	Cicatrix	11.4833	0.451	50	71	0
C0004352	autisme	Autistic Disorder	10.5263	0.6167	59	51	1
C0234972	Crises convulsives	Convulsive disorder	10.0478	0.6867	60	42	1
C0270844	crises toniques	Seizures, Tonic	9.0909	0.6849	67	43	1
C0025958	Microcephalie	Microcephaly	8.6124	0.7262	68	39	1
C1096063	épilepsie pharmacoresistante	Drug Resistant Epilepsy	8.6124	0.9903	75	29	1
C4048158	convulsions	Convulsions	8.134	0.8442	79	34	1
C0235546	Hypopnee	Hypopnoea	7.177	0.8716	100	33	1
C0543888	encephalopathie epileptique	Epileptic encephalopathy	7.177	0.8392	104	35	1
C0038220	Etat de mal epileptique	Status Epilepticus	6.2201	0.6431	131	46	1
C0037763	spasmes	Spasm	4.7847	0.6939	163	41	1
C0259972	Regime cetogene	Ketogenic Diet	3.8278	1.0193	190	28	1
C0700124	dilatation	Dilated	2.3923	0.7496	252	37	0

## Sheet: BARDET BIEDL
Concept_code	concept str fr	Concept _str eng	FREQ (%)	TFIDF	Rank by Freq	Rank by TFIDF	Expert evaluation
C0752166	syndrome de bardet-biedl	Bardet-Biedl Syndrome	90.566	20.2548	1	1	1
C0497406	Surpoids	Overweight	41.5094	1.7965	3	13	1
C1272641	tension arterielle	Systemic arterial pressure	41.5094	3.5499	2	5	0
C0011334	cavite	Dental caries	30.1887	1.6381	5	16	0
C0042075	renal	Urologic Diseases	30.1887	2.146	4	11	1
C0028754	Obesite	Obesity	28.3019	3.4045	6	6	1
C0152427	Polydactylie	Polydactyly	26.4151	2.4425	8	8	1
C0700124	dilatation	Dilated	26.4151	4.4581	7	3	0
C0035334	Retinite pigmentaire	Retinitis Pigmentosa	24.5283	3.8665	9	4	1
C0010709	Kyste	Cyst	22.6415	1.1315	10	30	1
C1565489	Insuffisance renale	Renal Insufficiency	20.7547	1.648	11	15	1
C0015967	Fievre	Fever	18.8679	1.3106	13	27	0
C0043094	Prise de poids	Weight Gain	18.8679	0.5082	12	79	1
C0025362	retard mental	Mental Retardation	16.9811	0.4876	15	87	1
C0033687	Proteinurie	Proteinuria	16.9811	1.4818	14	21	1
C0022661	insuffisance renale chronique	Kidney Failure, Chronic	15.0943	1.9393	17	12	1
C0338976	arriere	Educationally subnormal	15.0943	0.887	18	35	0
C0349588	Petite taille	Short stature	15.0943	0.5151	19	77	1
C1171258	complications	Complication Aspects	15.0943	0.3616	16	119	0
C1514892	resistance	Resistance Process	15.0943	0.6904	20	55	0
C2825055	Recidive	Recurrence (disease attribute)	15.0943	0.6398	21	60	0
C0009450	infection	Communicable Diseases	13.2075	0.2241	25	189	0
C0009566	Complication	Complication	13.2075	0.4208	29	101	0
C0010200	Toux	Coughing	13.2075	0.8006	22	45	0
C0016169	Fistule	pathologic fistula	13.2075	0.9684	27	32	0
C0026827	HYPOTONIE	Muscle hypotonia	13.2075	0.5644	23	68	0
C0034642	crepitants	Rales	13.2075	0.8462	26	40	0
C0424230	Retard psychomoteur	Motor retardation	13.2075	0.3432	24	128	1
C0542200	agitation	Restlessness (phenothiazine)	13.2075	0.4051	30	106	0
C2004491	Cicatrice	Cicatrix	13.2075	0.1925	28	230	0
C0005758	vesicule	Bulla	11.3208	0.2986	42	144	0
C0006318	bruits	bruit	11.3208	0.5755	46	67	0
C0019209	Hepatomegalie	Hepatomegaly	11.3208	0.2288	39	182	0
C0020295	Hydronephrose	Hydronephrosis	11.3208	0.5603	47	69	1
C0020538	hypertension arterielle	Hypertensive disease	11.3208	0.3598	32	120	0
C0034011	Puberte	Puberty	11.3208	0.2207	40	191	0
C0034186	Pyelonephrite	Pyelonephritis	11.3208	1.357	41	23	0
C0035309	RETINOPATHIE	Retinal Diseases	11.3208	0.8138	38	43	1
C0042029	infection urinaire	Urinary tract infection	11.3208	0.796	31	46	0
C0152459	vergetures	Linear atrophy	11.3208	0.385	44	112	0
C0232201	Rythme sinusal	Sinus rhythm	11.3208	0.1855	34	239	0
C0278249	mute	No speech	11.3208	0.4455	45	97	0
C0332461	plaque	Plaque (lesion)	11.3208	0.2852	33	150	0
C0332853	anastomose	Anastomosis	11.3208	1.2989	43	28	0
C0333641	Atrophie	Atrophic	11.3208	0.5077	36	80	0
C0684320	regression	Disease regression	11.3208	0.2852	37	151	0
C0730345	Microalbuminurie	Microalbuminuria	11.3208	0.4816	35	91	1
C0002871	Anemie	Anemia	9.434	0.3041	51	140	1
C0086972	separee	Separated from cohabitee	9.434	0.7513	70	51	0
C1709781	pal	Pyothorax-Associated Lymphoma	9.434	0.2132	49	205	0
C1720791	nutrition	Nutritional Physiological Phenomena	9.434	0.8676	50	38	0
C4048329	immunosuppression	Immunosuppression	9.434	2.2898	48	10	0
C0003855	fistule arterio-veineuse	Arteriovenous fistula	7.5472	1.5181	87	18	0
C0024115	Pneumopathie	Lung diseases	7.5472	0.8679	83	37	0
C0243026	sepsis	Sepsis	7.5472	0.9446	92	33	0
C3536714	dysplasie renale	Renal dysplasia	7.5472	1.7502	78	14	1
C0022660	insuffisance renale aigue	Kidney Failure, Acute	5.6604	0.9004	135	34	0
C0036983	Choc septique	Septic Shock	5.6604	1.3674	118	22	0
C0042580	reflux ureteral	Vesico-Ureteral Reflux	5.6604	1.0698	122	31	0
C0476273	Detresse respiratoire	Respiratory distress	5.6604	1.3343	164	24	0
C1145670	Defaillance respiratoire	Respiratory Failure	5.6604	0.7648	114	50	0
C3714514	infections	Infection	5.6604	0.8856	133	36	0
C0019360	Zona	Herpes zoster disease	3.7736	0.8349	244	42	0
C0022672	Necrose tubulaire aigue	Acute Kidney Tubular Necrosis	3.7736	1.2552	269	29	0
C1399870	Hydrocolpos	Hydrocolpos	3.7736	6.396	282	2	0
C2242514	dilatation pyelocalicielle	Pelvicaliectasis	3.7736	0.8471	231	39	0
C0007193	cmd	Cardiomyopathy, Dilated	1.8868	1.4914	474	19	0
C0014591	Epistaxis	Epistaxis	1.8868	1.3315	467	25	0
C0024305	lymphome	Lymphoma, Non-Hodgkin	1.8868	2.5252	498	7	0
C0042582	fistule vesico-vaginale	Vesicovaginal Fistula	1.8868	2.3845	461	9	0
C0079731	Lymphome B	B-Cell Lymphomas	1.8868	0.8373	481	41	0
C0149725	INFECTION PULMONAIRE	Lower respiratory tract infection	1.8868	0.7782	524	48	0
C0162283	diabete insipide nephrogenique	Nephrogenic Diabetes Insipidus	1.8868	1.4873	637	20	0
C0231303	detresse	Distress	1.8868	0.8009	301	44	0
C0398353	Hypoventilation	Hypercapnic respiratory failure	1.8868	0.7943	372	47	0
C0521618	Stenose ureterale	Stenosis of ureter	1.8868	0.7751	582	49	0
C1096307	Lesion splenique	Splenic lesion	1.8868	1.3278	699	26	0
C1858054	bbs6	BARDET-BIEDL SYNDROME 6	1.8868	1.6028	500	17	0
